# Supplementary material for: A Class 4-like Chromosomal Integron Found in Aeromonas sp. Genomospecies paramedia Isolated from Human Feces
Source: Microorganisms. 2023 Oct 13;11(10):2548. doi: 10.3390/microorganisms11102548 (PMC10609294; doi:10.3390/microorganisms11102548)
Supplement: Supplementary file 1 [file microorganisms-11-02548-s001.zip]

Archive with 1 entries (1 files):
- microorganisms-2627378-supplementary.pdf
